# Supplementary material for: Otorhinolaryngological Problems in Mucopolysaccharidoses: A Review of Common Symptoms in a Rare Disease
Source: Brain Sci. 2024 Oct 29;14(11):1085. doi: 10.3390/brainsci14111085 (PMC11591799; doi:10.3390/brainsci14111085)
Supplement: Supplementary file 1 [file brainsci-14-01085-s001.zip]

Archive with 1 entries (1 files):
- brainsci-3248595-supplementary.pdf
